# Supplementary material for: Biopolymer from Water Kefir as a Potential Clean-Label Ingredient for Health Applications: Evaluation of New Properties
Source: Molecules. 2022 Jun 17;27(12):3895. doi: 10.3390/molecules27123895 (PMC9231297; doi:10.3390/molecules27123895)
Supplement: Supplementary file 1 [file molecules-27-03895-s001.zip]

Archive with 1 entries (1 files):
- molecules-1703874-supplementary.pdf
